# Supplementary material for: The Microbial Diversity and Traceability Analysis of Raw Milk from Buffalo Farms at Different Management Ranks in Guangxi Province
Source: Foods. 2024 Dec 17;13(24):4080. doi: 10.3390/foods13244080 (PMC11675397; doi:10.3390/foods13244080)
Supplement: Supplementary file 1 [file foods-13-04080-s001.zip]

Archive with 1 entries (1 files):
- foods-3368674-supplementary.pdf
